# Supplementary material for: Tuning Antioxidant Function through Dynamic Design of Chitosan-Based Hydrogels
Source: Gels. 2024 Oct 13;10(10):655. doi: 10.3390/gels10100655 (PMC11507920; doi:10.3390/gels10100655)
Supplement: Supplementary file 1 [file gels-10-00655-s001.zip]

Archive with 1 entries (1 files):
- gels-3231213-supplementary.pdf
